# Supplementary material for: Effectiveness of Roux-en-Y Gastric Bypass Versus Hypocaloric Diet in Reducing Cardiovascular Risk Factors in Obese Adults: A Systematic Review and Meta-Analysis
Source: J Clin Med. 2025 Nov 24;14(23):8349. doi: 10.3390/jcm14238349 (PMC12692916; doi:10.3390/jcm14238349)
Supplement: Supplementary file 1 [file jcm-14-08349-s001.zip]

Archive with 1 entries (1 files):
- jcm-3972770-supplementary.pdf
